# Supplementary material for: 7S,15R-Dihydroxy-16S,17S-Epoxy-Docosapentaenoic Acid, a Novel DHA Epoxy Derivative, Inhibits Colorectal Cancer Stemness through Repolarization of Tumor-Associated Macrophage Functions and the ROS/STAT3 Signaling Pathway
Source: Antioxidants (Basel). 2021 Sep 14;10(9):1459. doi: 10.3390/antiox10091459 (PMC8470250; doi:10.3390/antiox10091459)
Supplement: Supplementary file 1 [file antioxidants-10-01459-s001.zip]

Archive with 1 entries (1 files):
- antioxidants-1372403-supplementary.pdf
